# Supplementary material for: A study of longitudinal mobile health data through fuzzy clustering methods for functional data: The case of allergic rhinoconjunctivitis in childhood
Source: PLoS One. 2020 Nov 17;15(11):e0242197. doi: 10.1371/journal.pone.0242197 (PMC7671550; doi:10.1371/journal.pone.0242197)
Supplement: S1 File — (ZIP) [file pone.0242197.s001.zip]

Archive with 10 entries (10 files):
- SupplementaryMaterial_AscoliPiceno/Code_AscoliPiceno_PlosOne.R
- SupplementaryMaterial_AscoliPiceno/Data_AscoliPiceno_PlosOne.RData
- SupplementaryMaterial_AscoliPiceno/ExtInfo1_AscoliPiceno_PlosOne.csv
- SupplementaryMaterial_AscoliPiceno/ExtInfo2_AscoliPiceno_PlosOne.csv
- SupplementaryMaterial_AscoliPiceno/Results_AscoliPiceno_PlosOne.Rdata
- SupplementaryMaterial_Berlin/Code_Berlin_PlosOne.R
- SupplementaryMaterial_Berlin/Data_Berlin_PlosOne.RData
- SupplementaryMaterial_Berlin/ExtInfo1_Berlin_PlosOne.csv
- SupplementaryMaterial_Berlin/ExtInfo2_Berlin_PlosOne.csv
- SupplementaryMaterial_Berlin/Results_Berlin_PlosOne.Rdata
