# Supplementary material for: A study of longitudinal mobile health data through fuzzy clustering methods for functional data: The case of allergic rhinoconjunctivitis in childhood
Source: PLoS One. 2020 Nov 17;15(11):e0242197. doi: 10.1371/journal.pone.0242197 (PMC7671550; doi:10.1371/journal.pone.0242197)
Supplement: S1 File — (ZIP) [file pone.0242197.s001.zip › SupplementaryMaterial_AscoliPiceno/Code_AscoliPiceno_PlosOne.R]

######################################################
#  CODE FOR THE ANALYSIS OF THE ASCOLI PICENO DATA   #
######################################################

require(fda)
require(fclust)
require(Rmisc)
require(plyr)
require(funFEM)
require(funHDDC)
require(fda.usc)
require(cluster)
require(mclust)

#########################
# DATA (CSMS = patients data; Pollens = Pollens data)
#########################
load("Data_AscoliPiceno_PlosOne.RData")

#########################
#IMPUTATION
#########################
MissingImputation <- function(vect){
 FirstAvail <- which(!is.na(vect))[1]
 nm <- length(which(!is.na(vect)))
 LastAvail <- which(!is.na(vect))[nm]
 for(s in 1:(FirstAvail-1)){
  vect[s] <- vect[FirstAvail]
  s <- s+1
 }
 for(s in LastAvail:length(vect)){
  vect[s] <- vect[LastAvail]
  s <- s+1
 }
 estA <- 0
 estB <- 0
 otherMissing <- which(is.na(vect))
 L <- length(otherMissing)
 if(L>0){
  otherMissing[L+1] <- length(vect)+10 
  s <- 1
  leng <- 2
  for(s in 1:(length(otherMissing)-1)){
   if((otherMissing[s+1])==(otherMissing[s]+1)){
    leng <- leng+1
   }
   else{
    estB <- otherMissing[s]+1
    estA <- otherMissing[s]+1-leng 
    for (n in 1:(leng-1)){
     vect[estA+n] <- vect[estA]+(((vect[estB]-vect[estA])/leng)*n)
     n <- n+1
    }
    leng <- 2
   }
   s <- s+1
  }
 }
 return(vect)
}
Imputation <- function(Y){
 i <- 1
 I <- dim(Y)[2]
 for (i in 1:I){
  Y[,i] <- MissingImputation(Y[,i])
 }
 i <- 1+1
 return(Y)
}
CSMS.mi <- round(Imputation(CSMS),2)

#########################
# NORMALIZATION
#########################
CSMS.norm <- CSMS.mi/6

#########################
# REMOVING DATA WITH MORE THAN 37.5% OF MISSING + OUTLIER(X28; X70) (manually)
#########################
c <- which(colnames(CSMS) %in% c("X11","X14","X16","X19","X22","X24","X25","X28","X32","X33","X46","X55","X60","X63","X66","X70","X88","X103","X104","X115","X117","X118","X119")) #23 unit� to delete
CSMS.norm71 <- CSMS.norm[,-c]

#########################
# FUZZY K-MEDOIDS FOR FUNCTIONAL DATA 
#########################

#########################
# STEP 1
#########################
# Function for selection of parameters of functional data
# Y: Data (matrix - note: units in columns)
# tord: vector (order of the polynomial of the spline)
# T: number of times
# Required in the function  (rows 2 & 4): lambdavect (lambda values), nbreaks (number of breakpoints)
ParameterSelection <- function(Y,tord,T){ 
 lambdavect <- 10^seq(-30,20,0.05) 
 t <- length(T)
 nbreaks <- as.integer(c(t/8,t/4,t*3/8,t/2))
 gcv <- c()
 R <- length(nbreaks)
 K <- length(lambdavect)
 GCV <- array(0,dim=c(K,R,length(tord)))
 colnames(GCV) <- nbreaks
 for(j in 1:length(tord)){
  norder <- tord[j]
  for(r in 1:R){
   nbas <- nbreaks[r]+norder-2
   for(k in 1:K){
    lambda <- lambdavect[k]
    b <- create.bspline.basis(c(1,40),nbas,norder)
    f <- fdPar(b,2,lambda)
    s <- smooth.basis(T,Y,f)
    GCV[k,r,j] <- sum(s$gcv)
   }
  }
 }
 return(GCV)
}
# Function for computing minimum TGCV given lambda, m and q
# array: output of the function ParameterSelection
# Required in the function  (row 4): lambdavect (lambda values)
# Note: manually computed rows 16 & 17)
minVal <- function(array){
 N <- dim(array)[3]
 J <- dim(array)[2]
 lambdavect <- 10^seq(-30,20,0.05)
 lambdaopt <- matrix(0,nrow=N,ncol=J)
 positionMin <- matrix(0,nrow=N,ncol=J)
 valMin <- matrix(0,nrow=N,ncol=J)
 for (n in 1:N){
  for( j in 1:J){
   positionMin[n,j] <- which(array[,j,n]==min(array[,j,n]))
   valMin[n,j] <- min(array[,j,n])
   lambdaopt[n,j] <- lambdavect[positionMin[n,j]]
  }
 }
 out <- list()
 rownames(valMin) <- c("m=4","m=6")
 colnames(valMin) <- c("q=5","q=10","q=15","q=20")
 rownames(positionMin) <- rownames(valMin)
 colnames(positionMin) <- colnames(valMin)
 rownames(lambdaopt) <- rownames(valMin)
 colnames(lambdaopt) <- colnames(valMin)
 out$positionMin <- positionMin
 out$valMin <- valMin
 out$lambdaOpt <- lambdaopt
 return(out)
}
tord <- c(4,6)
T <- c(1:40)
CSMS.norm71 <- as.matrix(CSMS.norm71)
GCV1 <- ParameterSelection(CSMS.norm71,tord,T)
minGCV1 <- minVal(GCV1)
# parameters for computing the functional data (manually)
Y <- CSMS.norm71
lambda <- 1.778279
nbreaks <- 20
norder <- 4
nbas <- nbreaks+norder-2 
b <- create.bspline.basis(c(1,40),nbas,norder)
f <- fdPar(b,2,lambda)
s1 <- smooth.basis(T,Y,f)
# coefficients of the functional data (to be used as input in Step 2)
coef1 <- t(s1$fd$coef)

#########################
# STEP 2
#########################
# Function for summarizing the membership degree matrix (from fuzzy k-medoids)
# U: membership degree matrix
class.memb <- function(U){
 info.U <- cbind(max.col(U),apply(U,1,max))
 i <- 1
 z <- 0
 while (i<=nrow(U))
 { 
  if (apply(U,1,max)[i]<0.5){ 
   info.U[i,1] <- 0
   z <- z+1
  }
  i <- i+1
 }
 K <- ncol(U)
 table.U <- matrix(0,nrow=K,ncol=4)
 cl <- 1
 while (cl<=K)
 {
  table.U[cl,1] <- length(which(info.U[info.U[,1]==cl,2]>=.90))
  table.U[cl,2] <- length(which(info.U[info.U[,1]==cl,2]>=.70))-table.U[cl,1]
  table.U[cl,3] <- length(which(info.U[info.U[,1]==cl,2]>=.50))-table.U[cl,1]-table.U[cl,2]
  table.U[cl,4] <- sum(table.U[cl,]) 
  cl <- cl+1
 }
 rownames(table.U) <- c(1:K)
 colnames(table.U) <- c("high","medium","low","total")
 out <- list()
 out$info.U <- round(info.U,2)
 out$table.U <- table.U
 out$zero <- z
 return(out)
}
# Function for computing and comparing the solutions of fuzzy k-medoids with the same number of clusters k and different fuzziness parameter f 
# m: minimum fuzziness parameter
# M.max: maximum fuzziness parameter
# k: fixed number of clusters
# X: data
VarM <- function(m,M.max,k,X){
 while (m<M.max)
 {
  ris <- FKM.med(X,k,m, 10)
  sil1 <- SIL(X,ris$U)
  sil.f1 <- SIL.F(X,ris$U)
  print(m)
  print(class.memb(ris$U)$table.U)
  print("Units not assigned")
  print(class.memb(ris$U)$zero)
  print("Average silhouette")
  print(sil1$sil)
  print("Fuzzy Silhouette")
  print(sil.f1)
  m <- m+0.1
 }
}
# Function for computing and comparing the solutions of fuzzy k-medoids with the same fuzziness parameter f and different number of clusters k 
# K: minimum number of clusters
# K.max: maximum number of clusters
# m: fixed fuzziness parameter
# X: data
VarK <- function(K,K.max,m,X){
 while (K<=K.max)
 {
  ris <- FKM.med(X,K,m,10)
  sil1 <- SIL(X,ris$U)
  sil1f <- SIL.F(X,ris$U)
  print(K)
  print(round(ris$H,2))
  print(class.memb(ris$U)$table.U)
  print("Average silhouette")
  print(sil1$sil)
  print("Fuzzy silhouette")
  print(sil1f)
  K <- K+1
 }
}
VarK(2,18,1.5,coef1)
VarM(1.2,3,3,coef1)

#########################
# SOLUTION DESCRIBED IN THE PAPER (possible cluster label switching)
#########################

p1 <- FKM.med(coef1,3,1.5,10)
sil1 <- SIL(coef1,p1$U)
silf1 <- SIL.F(coef1,p1$U)
barplot(sort(sil1[[1]]))
class1 <- as.data.frame(p1$clus)

# functional for the pollens
POLLENS <- Pollens[,2:5]
# Function for normalizing the pollens 
# X: data
Normalize <- function(X){
 I <- dim(X)[1]
 J <- dim(X)[2]
 X.norm <- X
 for(j in 1:J){
  for(i in 1:I){
   X.norm[i,j] <- X[i,j]/max(X[,j])
  }
 }
 return(X.norm)
}
POLLENS.norm <- Normalize(POLLENS)
# removing Cupressacee
POLLENS.norm <- POLLENS.norm[,1:3]
Yp <- as.matrix(POLLENS.norm)
Yp <- Yp[,c(3,1,2)]
# same parameters used for the patients
lambda <- 1.778279
nbreaks <- 20
norder <- 4
nbas <- nbreaks+norder-2 
b <- create.bspline.basis(c(1,40),nbas,norder)
f <- fdPar(b,2,lambda)
sp1 <- smooth.basis(T,Yp,f)
pol1 <- t(sp1$fd$coef)

# labelling clusters as in the paper (possible cluster label switching)
clus.col <- p1$clu[,1]
clus.col[p1$clu[,1]==3] <- 1
clus.col[p1$clu[,1]==2] <- 2
clus.col[p1$clu[,1]==1] <- 3

###########
# Comparison with methods of Table 4 (possible cluster label switching)
###########

# row 1 of Table 4 - library(funFEM)
comp1 <- funFEM(s1$fd,K=3)
comp1$cls
comp1$P

# row 2 of Table 4 (more than 1 kind of initialization) - library(funHDDC)
comp2NA <- funHDDC(s1$fd,K=3)
# From the help file of the function:
# If the warning message: "In funHDDC(...) : All models diverged" is printed, 
# it means that the algorithm found less classes that the number you choose 
# (parameter K). Because of the EM algorithm, it should be because of a bad 
# initialization of the EM algorithm. So you have to restart the algorithm 
# multiple times in order to check if, with a new initialization of the EM 
# algorithm the model converges, or if there is no solution with the number 
# K you choose.
comp2 <- funHDDC(s1$fd,K=3,init ="random")
comp2$posterior
comp2$mu
comp2$class
comp22 <- funHDDC(s1$fd,K=3,init ="random")
comp22$posterior
comp22$mu
comp22$class
comp23 <- funHDDC(s1$fd,K=3,init ="random")
comp23$posterior
comp23$mu
comp23$class
comp24 <- funHDDC(s1$fd,K=3,init ="random")
comp24$posterior
comp24$mu
comp24$class
comp25 <- funHDDC(s1$fd,K=3,init ="random")
comp25$posterior
comp25$mu
comp25$class
comp2bis <- funHDDC(s1$fd)
comp2bis$posterior
comp2bis$mu
comp2bis$class
# row 3 of Table 4
comp4 <- kmeans(coef1,centers=3)
comp4$cluster
comp4$centers
# row 4 of Table 4 - library(cluster)
comp5 <- pam(coef1,k=3)
comp5$medoids
comp5$clustering
# row 5 of Table 4 - library(fclust)
comp6 <- FKM(coef1,k=3,m=1.5)
comp6$clus
comp6$H
comp6$U
# row 6 of Table 4
comp7 <- kmeans(t(Y),centers=3)
comp7$cluster
comp7$centers
# row 7 of Table 4 - library(cluster)
comp8 <- pam(t(Y),k=3)
comp8$medoids
comp8$clustering
# row 8 of Table 4 - library(fclust)
comp9 <- FKM(t(Y),k=3,m=1.5)
comp9$clus
comp9$H
comp9$U
# row 9 of Table 4 - library(fclust)
comp10 <- FKM.med(t(Y),k=3,m=1.5)
comp10$clus
comp10$H
comp10$U

# ARI values in Figure 4
adjustedRandIndex(p1$clus[,1],comp1$cls)
adjustedRandIndex(p1$clus[,1],comp2$class)
adjustedRandIndex(comp22$class,comp2$class)
adjustedRandIndex(comp23$class,comp2$class)
adjustedRandIndex(comp24$class,comp2$class)
adjustedRandIndex(comp25$class,comp2$class)
adjustedRandIndex(p1$clus[,1],comp22$class)
adjustedRandIndex(p1$clus[,1],comp23$class)
adjustedRandIndex(p1$clus[,1],comp24$class)
adjustedRandIndex(p1$clus[,1],comp25$class)
adjustedRandIndex(p1$clus[,1],comp2bis$class)
adjustedRandIndex(p1$clus[,1],comp4$cluster)
adjustedRandIndex(p1$clus[,1],comp5$clustering)
adjustedRandIndex(p1$clus[,1],comp6$clus[,1])
adjustedRandIndex(p1$clus[,1],comp7$cluster)
adjustedRandIndex(p1$clus[,1],comp8$clustering)
adjustedRandIndex(p1$clus[,1],comp9$clus[,1])
adjustedRandIndex(p1$clus[,1],comp10$clus[,1])

#########################
# TABLE 5
#########################
# column TGCV
round(minGCV1$valMin,4)
# column lambda
round(minGCV1$lambdaOpt,2)


#########################
# TABLE 6  (possible cluster label switching)
#########################
DB_AP <- read.csv("ExtInfo1_AscoliPiceno_PlosOne.csv", header=TRUE, dec=".",sep=";", na.strings="")
c <- which(DB_AP[,1] %in% c("X11","X14","X16","X19","X22","X24","X25","X28","X32","X33","X46","X55","X60","X63","X66","X70","X88","X103","X104","X115","X117","X118","X119")) #23 unit� to delete
DB_AP_71 <- DB_AP[-c,]
DB_AP_71 <- cbind(DB_AP_71, p1$clus[,1])
dim(DB_AP_71)
names(DB_AP_71)[106] <- "cluster"
names(DB_AP_71)
addmargins(table(DB_AP_71$sesso..M.0.,DB_AP_71$cluster))
chisq.test(table(DB_AP_71$sesso..M.0.,DB_AP_71$cluster))
summarySE(DB_AP_71, measurevar="et�", groupvars=c("cluster"))
oneway.test(DB_AP_71[,4]~DB_AP_71$cluster,var.equal=TRUE)
addmargins(table(DB_AP_71[,5],DB_AP_71$cluster))
fisher.test(table(DB_AP_71[,5],DB_AP_71$cluster))
addmargins(table(DB_AP_71[,9],DB_AP_71$cluster))
chisq.test(table(DB_AP_71[,9],DB_AP_71$cluster))
addmargins(table(DB_AP_71[,11],DB_AP_71$cluster))
fisher.test(table(DB_AP_71[,11],DB_AP_71$cluster))
addmargins(table(DB_AP_71[,12],DB_AP_71$cluster))
fisher.test(table(DB_AP_71[,12],DB_AP_71$cluster))
addmargins(table(DB_AP_71[,13],DB_AP_71$cluster))
fisher.test(table(DB_AP_71[,13],DB_AP_71$cluster))
addmargins(table(DB_AP_71[,14],DB_AP_71$cluster))
fisher.test(table(DB_AP_71[,14],DB_AP_71$cluster))
addmargins(table(DB_AP_71[,15],DB_AP_71$cluster))
fisher.test(table(DB_AP_71[,15],DB_AP_71$cluster))
summarySE(DB_AP_71, measurevar="mega.pomfo", groupvars=c("cluster"))
kruskal.test(DB_AP_71[,80]~DB_AP_71$cluster)
summarySE(DB_AP_71, measurevar="numero.SPT.positivi", groupvars=c("cluster"))
kruskal.test(DB_AP_71[,105]~DB_AP_71$cluster)
summarySE(DB_AP_71, measurevar="Durata.RC...in.anni.", groupvars=c("cluster"))
kruskal.test(DB_AP_71[,8]~DB_AP_71$cluster)

#########################
# TABLE 7 (possible cluster label switching)
#########################
DB_AP_index <- read.csv("ExtInfo2_AscoliPiceno_PlosOne.csv", header=TRUE, dec=".",sep=";", na.strings="")
c <- which(DB_AP_index[,1] %in% c("X11","X14","X16","X19","X22","X24","X25","X28","X32","X33","X46","X55","X60","X63","X66","X70","X88","X103","X104","X115","X117","X118","X119")) #23 unit� to delete
DB_AP_index_71 <- DB_AP_index[-c,]
DB_AP_index_71 <- cbind(DB_AP_index_71, p1$clus[,1])
dim(DB_AP_index_71)
colnames(DB_AP_index_71)[15] <- "cluster"
colnames(DB_AP_index_71)
summarySE(DB_AP_index_71, measurevar="RMS_TP_Avg", groupvars=c("cluster"))
kruskal.test(DB_AP_index_71[,2]~DB_AP_index_71[,15])
summarySE(DB_AP_index_71, measurevar="ARTSS_TP_Avg", groupvars=c("cluster"))
kruskal.test(DB_AP_index_71[,14]~DB_AP_index_71[,15])
summarySE(DB_AP_index_71, measurevar="SS_TP_Avg", groupvars=c("cluster"))
kruskal.test(DB_AP_index_71[,10]~DB_AP_index_71[,15])

#########################
# TABLE 8 (possible cluster label switching)
#########################
# Function for computing correlations between pairs of coefficients
# x: first matrix of coefficients 
# y: second matrix of coefficients
# nReps: number of permutations 
permTest <- function(x,y,nReps){
 perm <- c()
 corrObs <- cor(x,y,method="spearman")
 for(i in 1:nReps){
  perm[i] <- cor(x,sample(y,length(y),TRUE),method="spearman")
 }
 p <- round(sum(perm>corrObs)/nReps,3)
 return(p)
}
# Function for computing permutation tests on the correlations between pairs of coefficients
# X: first matrix of coefficients
# Y: second matrix of coefficients
# nReps: The number of permutations 
CorrPermTest <- function(X,Y,nReps){
 N <- dim(X)[2]
 J <- dim(Y)[2]
 corr <- array(0,dim=c(N,2,J))
 correlation <- c()
 pvalue <- c()
 for(j in 1:J){
  for(n in 1:N){
   corTest <- cor.test(X[,n],Y[,j],method="spearman")
   correlation[n] <- round(corTest$estimate,3)
   pvalue[n] <- permTest(X[,n],Y[,j],nReps)
  }
  corr[,,j] <- cbind(correlation,pvalue)
 }
 rownames(corr) <- colnames(X)
 colnames(corr) <- c("rho","pvalue")
 return(corr)
}
# Function for computing and comparing the solutions of fuzzy k-medoids with the same fuzziness parameter f and different number of clusters k 
# array: output of the function CorrPermTest
INDEX4 <- function(array){
 I <- dim(array)[1]
 P <- dim(array)[3]
 signif <- matrix(0,nrow=I,ncol=P)
 for(p in 1:P){
  for(i in 1:I){
   if(array[i,2,p]<=0.05){
    signif[i,p] <- 1
   }
   else{
    signif[i,p] <- 0
   }
  }
 }
 CorrMatrix <- matrix(0,nrow=I,ncol=P)
 for(p in 1:P){
  CorrMatrix[,p] <- array[,1,p]
  p <- p+1
 }
 index4 <- matrix(0,nrow=I,ncol=P)
 for (p in 1:P){
  for(i in 1:I){
   if(signif[i,p]==1){
    elemSignif <- which(signif[i,]==1)
    index4[i,p] <- round(CorrMatrix[i,p]/sum(CorrMatrix[i,elemSignif]),3)
   }
   else{
    index4[i,p] <- 0
   }
  }
 }
 rownames(index4) <- rownames(array)
 return(index4)
}

# seed for reproducibility
set.seed(100)
CSMS_Corr_FuncData <- CorrPermTest(t(coef1),t(pol1),10000)
CSMS_AR_Index <- INDEX4(CSMS_Corr_FuncData)
class1[which(class1[,2]<.5),1] <- 0
nrow(CSMS_AR_Index[which(class1[,1]==1),])
round(apply(CSMS_AR_Index[which(class1[,1]==1),],2,mean),2)
round(100*apply(CSMS_AR_Index[which(class1[,1]==1),]==1,2,sum)/nrow(CSMS_AR_Index[which(class1[,1]==1),]),1)
nrow(CSMS_AR_Index[which(class1[,1]==2),])
round(apply(CSMS_AR_Index[which(class1[,1]==2),],2,mean),2)
round(100*apply(CSMS_AR_Index[which(class1[,1]==2),]==1,2,sum)/nrow(CSMS_AR_Index[which(class1[,1]==2),]),1)
nrow(CSMS_AR_Index[which(class1[,1]==3),])
round(apply(CSMS_AR_Index[which(class1[,1]==3),],2,mean),2)
round(100*apply(CSMS_AR_Index[which(class1[,1]==3),]==1,2,sum)/nrow(CSMS_AR_Index[which(class1[,1]==3),]),1)
round(apply(CSMS_AR_Index,2,mean),2)
round(apply(CSMS_AR_Index==1,2,sum)/71*100,1)

save.image("Results_AscoliPiceno_PlosOne.Rdata")

#########################
# FIGURE 3 (possible cluster label switching)
#########################
clusU <- p1$U
CLUS <- p1$clus
typeL <- rep(3,nrow(clusU))
typeL[apply(clusU,1,max)>0.7] <- 2
typeL[apply(clusU,1,max)>0.9] <- 1
jpeg("Figure3.jpg",quality=100,width=3840,height=2560,res=300)      
par(mar=c(5.1, 4.6, 4.1, 2.1))
palette(c("green", "gray","cyan","blue","black","green4","red","darkorchid3","brown"))
plot(sp1,col=c(7,8,9),ylim=c(0,0.9), xlab="Time",ylab="CSMS",lwd=2,lty=1,cex.lab=1.5)
lines(s1$fd[1:71],col=CLUS,lwd=2,lty=typeL)
lines(s1$fd[p1$medoid[3]],col=4,lwd=2,lty=1)
lines(s1$fd[p1$medoid[2]],col=5,lwd=2,lty=1)
lines(s1$fd[p1$medoid[1]],col=6,lwd=2,lty=1)
legend(18.5,0.9,c("Cluster 1","Cluster 2","Cluster 3","Medoid 1","Medoid 2","Medoid 3","Urticaceae","Gramineae","Olea"),col=c(3,2,1,4,5,6,7,8,9),lty=1,lwd=2,cex=1.4,bty="n",ncol=3)
dev.off()

#########################
# FIGURE 4 (possible cluster label switching)
#########################
jpeg("Figure4.jpg",quality=100,width=3840,height=2560,res=300)      
par(mfrow=c(3,3))
####### N. 1
s1$fd$coefs <- s1$fd$coefs[,1:71]
CLUS <- comp1$cls
clusU <- comp1$P
typeL <- rep(3,length(CLUS))
typeL[apply(clusU,1,max)>0.7] <- 2
typeL[apply(clusU,1,max)>0.9] <- 1
par(mar=c(2.1, 4.1, 2.1, 0.6))
palette(c("cyan","green","gray","blue","green4","black","red","darkorchid3","brown"))
plot(sp1,col=7:9,xlab="Time",ylab="CSMS",lwd=2,cex.lab=1.5,lty=1,main="funFEM (ARI = 0.60)")
lines(s1$fd[1:71],col=CLUS,lwd=2,lty=typeL)
s1$fd$coefs <- cbind(s1$fd$coefs,t(comp1$prms$my))
lines(s1$fd[72],col=4,lwd=2,lty=1)
lines(s1$fd[73],col=5,lwd=2,lty=1)
lines(s1$fd[74],col=6,lwd=2,lty=1)
####### N. 2
s1$fd$coefs <- s1$fd$coefs[,1:71]
clusU <- comp25$posterior
CLUS <- comp25$class 
typeL <- rep(3,length(CLUS))
typeL[apply(clusU,1,max)>0.7] <- 2
typeL[apply(clusU,1,max)>0.9] <- 1
par(mar=c(2.1, 4.1, 2.1, 0.6))
palette(c("cyan","gray","green","blue","black","green4","red","darkorchid3","brown"))
plot(sp1,col=7:9,xlab="Time",ylab="CSMS",lwd=2,cex.lab=1.5,lty=1,main="funHDDC (ARI = 0.37)")
s1$fd$coefs <- cbind(s1$fd$coefs,t(comp2$mu))
lines(s1$fd[1:71],col=CLUS,lwd=2,lty=typeL)
lines(s1$fd[72],col=4,lwd=2,lty=1)
lines(s1$fd[73],col=5,lwd=2,lty=1)
lines(s1$fd[74],col=6,lwd=2,lty=1)
####### N. 3
s1$fd$coefs <- s1$fd$coefs[,1:71]
CLUS <- comp4$cluster
typeL <- rep(1,length(CLUS))
par(mar=c(2.1, 4.1, 2.1, 0.6))
palette(c("green","gray","cyan","green4","black","blue","red","darkorchid3","brown"))
plot(sp1,col=7:9,xlab="Time",ylab="CSMS",lwd=2,cex.lab=1.5,lty=1,main="kMFD (ARI = 0.74)")
s1$fd$coefs <- cbind(s1$fd$coefs,t(comp4$centers))
lines(s1$fd[1:71],col=CLUS,lwd=2,lty=typeL)
lines(s1$fd[72],col=4,lwd=2,lty=1)
lines(s1$fd[73],col=5,lwd=2,lty=1)
lines(s1$fd[74],col=6,lwd=2,lty=1)
####### N. 4
s1$fd$coefs <- s1$fd$coefs[,1:71]
CLUS <- comp5$clustering
typeL <- rep(1,length(CLUS))
par(mar=c(2.1, 4.1, 2.1, 0.6))
palette(c("cyan", "gray","green","blue","black","green4","red","darkorchid3","brown"))
plot(sp1,col=7:9,xlab="Time",ylab="CSMS",lwd=2,cex.lab=1.5,lty=1,main="kMedFD (ARI = 0.71)")
s1$fd$coefs <- cbind(s1$fd$coefs,t(comp5$medoids))
lines(s1$fd[1:71],col=CLUS,lwd=2,lty=typeL)
lines(s1$fd[72],col=4,lwd=2,lty=1)
lines(s1$fd[73],col=5,lwd=2,lty=1)
lines(s1$fd[74],col=6,lwd=2,lty=1)
####### N. 5
s1$fd$coefs <- s1$fd$coefs[,1:71]
clusU <- comp6$U
CLUS <- comp6$clus[,1]
typeL <- rep(3,length(CLUS))
typeL[apply(clusU,1,max)>0.7] <- 2
typeL[apply(clusU,1,max)>0.9] <- 1
par(mar=c(2.1, 4.1, 2.1, 0.6))
palette(c("green","gray","cyan","green4","black","blue","red","darkorchid3","brown"))
plot(sp1,col=7:9,xlab="Time",ylab="CSMS",lwd=2,cex.lab=1.5,lty=1,main="FkMFD (ARI = 0.77)")
s1$fd$coefs <- cbind(s1$fd$coefs,t(comp6$H))
lines(s1$fd[1:71],col=CLUS,lwd=2,lty=typeL)
lines(s1$fd[72],col=4,lwd=2,lty=1)
lines(s1$fd[73],col=5,lwd=2,lty=1)
lines(s1$fd[74],col=6,lwd=2,lty=1)
####### N. 6
CLUS <- comp7$cluster
typeL <- rep(1,length(CLUS))
par(mar=c(2.1, 4.1, 2.1, 0.6))
palette(c("green","gray","cyan","green4","black","blue","red","darkorchid3","brown"))
plot(t(Y),col=1,xlab="Time",ylab="CSMS",ylim=c(0,1),xlim=c(1,40),lwd=2,cex.lab=1.5,lty=1,type="n",main="kM (ARI = 0.71)")
for (nr in 1:length(CLUS))
{
 lines(t(Y)[nr,],col=CLUS[nr],lwd=2,lty=typeL[nr])
}
lines(comp7$centers[1,],col=4,lwd=2,lty=1)
lines(comp7$centers[2,],col=5,lwd=2,lty=1)
lines(comp7$centers[3,],col=6,lwd=2,lty=1)
lines(Yp[,1],col=7,lwd=2,lty=1)
lines(Yp[,2],col=8,lwd=2,lty=1)
lines(Yp[,3],col=9,lwd=2,lty=1)
####### N. 7
CLUS <- comp8$clustering
typeL <- rep(1,length(CLUS))
par(mar=c(2.1, 4.1, 2.1, 0.6))
palette(c("cyan","gray","green","blue","black","green4","red","darkorchid3","brown"))
plot(t(Y),col=1,xlab="Time",ylab="CSMS",ylim=c(0,1),xlim=c(1,40),lwd=2,cex.lab=1.5,lty=1,type="n",main="kMed (ARI = 0.66)")
for (nr in 1:length(CLUS))
{
  lines(t(Y)[nr,],col=CLUS[nr],lwd=2,lty=typeL[nr])
}
lines(comp8$medoids[1,],col=4,lwd=2,lty=1)
lines(comp8$medoids[2,],col=5,lwd=2,lty=1)
lines(comp8$medoids[3,],col=6,lwd=2,lty=1)
lines(Yp[,1],col=7,lwd=2,lty=1)
lines(Yp[,2],col=8,lwd=2,lty=1)
lines(Yp[,3],col=9,lwd=2,lty=1)
####### N. 8
clusU <- comp9$U
CLUS <- comp9$clus[,1]
typeL <- rep(3,length(CLUS))
typeL[apply(clusU,1,max)>0.7] <- 2
typeL[apply(clusU,1,max)>0.9] <- 1
par(mar=c(2.1, 4.1, 2.1, 0.6))
palette(c("cyan","green","gray","blue","green4","black","red","darkorchid3","brown"))
plot(t(Y),col=1,xlab="Time",ylab="CSMS",ylim=c(0,1),xlim=c(1,40),lwd=2,cex.lab=1.5,lty=1,type="n",main="FkM (ARI = 0.81)")
for (nr in 1:length(CLUS))
{
  lines(t(Y)[nr,],col=CLUS[nr],lwd=2,lty=typeL[nr])
}
lines(comp9$H[1,],col=4,lwd=2,lty=1)
lines(comp9$H[2,],col=5,lwd=2,lty=1)
lines(comp9$H[3,],col=6,lwd=2,lty=1)
lines(Yp[,1],col=7,lwd=2,lty=1)
lines(Yp[,2],col=8,lwd=2,lty=1)
lines(Yp[,3],col=9,lwd=2,lty=1)
####### N. 9
clusU <- comp10$U
CLUS <- comp10$clus[,1]
typeL <- rep(3,length(CLUS))
typeL[apply(clusU,1,max)>0.7] <- 2
typeL[apply(clusU,1,max)>0.9] <- 1
par(mar=c(2.1, 4.1, 2.1, 0.6))
palette(c("gray","cyan","green","black","blue","green4","red","darkorchid3","brown"))
plot(t(Y),col=1,xlab="Time",ylab="CSMS",ylim=c(0,1),xlim=c(1,40),lwd=2,cex.lab=1.5,lty=1,type="n",main="FkMed (ARI = 0.67)")
for (nr in 1:length(CLUS))
{
  lines(t(Y)[nr,],col=CLUS[nr],lwd=2,lty=typeL[nr])
}
lines(comp10$H[1,],col=4,lwd=2,lty=1)
lines(comp10$H[2,],col=5,lwd=2,lty=1)
lines(comp10$H[3,],col=6,lwd=2,lty=1)
lines(Yp[,1],col=7,lwd=2,lty=1)
lines(Yp[,2],col=8,lwd=2,lty=1)
lines(Yp[,3],col=9,lwd=2,lty=1)
dev.off()
