# Supplementary material for: A study of longitudinal mobile health data through fuzzy clustering methods for functional data: The case of allergic rhinoconjunctivitis in childhood
Source: PLoS One. 2020 Nov 17;15(11):e0242197. doi: 10.1371/journal.pone.0242197 (PMC7671550; doi:10.1371/journal.pone.0242197)
Supplement: S1 File — (ZIP) [file pone.0242197.s001.zip › SupplementaryMaterial_AscoliPiceno/ExtInfo1_AscoliPiceno_PlosOne.csv]

Cod	sesso (M=0)	data di nascita	et�	nazione	RC a pollini (NO=0 SI=1)	Et� esordio RC	Durata RC ( in anni)	ASma Allergico (NO=0 SI=1)	Et� Esordio Asma	SOA (NO=0 SI=1)	anafilassi nella vita (NO=0 SI=1)	Orticaria angioedema (NO=0 SI=1)	D. Atopica (NO=0 SI=1)	sint. GI riferiti ad allergia (NO=0 SI=1)	altre forme di allergia nella vita (NO=0 SI=1)	REAZ IMMEDIATE aglio	albicocca	anguria	arachidi	arancia	asparago	avocado	banana	basilico	carota	ciliegia	cipolla	cocomero	fagioli bianchi	finocchio	frumento	gamberetto	gelso	kiwi	lenticchie	limone	liquirizia	lumaca	mandorla	mela	melone	mostarda	nocciole	noce	orzo	pepe	peperoni	pera	pesca
X1	1	XXX	10	POLONIA	1	8	2	0		0	0	0	1	0	0	0	2	0	0	0	0	2	0	0	0	0	0	0	0	0	0	0	0	0	0	0	0	2	0	0	0	2	0	0	0	0	0	0	0
X2	0	XXX	10	ITALIA	1	6	4	0		0	0	0	0	0	0	0	2	2	0	0	2	2	0	0	0	0	0	2	0	0	0	0	2	2	0	0	0	2	0	0	2	0	0	0	0	0	0	0	0
X3	1	XXX	4	ITALIA	1	2	2	0		0	1	0	0	0	0	0	0	0	0	0	0	2	0	0	0	0	0	0	0	0	0	0	0	1	0	0	0	2	0	0	0	0	0	0	0	0	0	0	0
X4	0	XXX	9	ITALIA	1	7	2	1	6	0	0	0	1	0	0	0	0	0	0	0	0	2	0	0	0	0	0	0	0	0	0	0	0	2	0	0	0	2	0	0	0	0	0	0	2	0	0	0	0
X7	0	XXX	11	ITALIA	1	5	6	1	5	0	0	0	0	0	0	0	0	0	0	0	0	2	0	0	0	0	0	0	2	0	0	2	0	0	0	0	0	2	0	0	0	0	0	0	0	0	0	0	0
X8	1	XXX	10	ITALIA	1	5	5	0		0	0	0	0	0	0	0	0	0	0	0	2	2	0	0	0	0	0	0	0	0	0	0	0	0	0	0	0	2	0	0	0	0	0	0	0	0	0	0	0
X11	0	XXX	17	ITALIA	1	6	11	0		0	0	0	1	0	0	0	0	0	0	0	0	2	0	0	0	0	0	0	0	0	0	0	2	0	0	0	0	2	0	0	0	2	0	0	0	0	0	0	0
X12	0	XXX	14	ITALIA	1	12	2	0		0	0	0	0	0	0	0	0	0	0	0	2	2	0	0	0	0	0	0	0	0	0	0	2	0	0	0	0	0	0	0	0	0	0	0	0	0	0	0	0
X13	0	XXX	11	ITALIA	1	6	5	1	8	0	0	0	0	0	0	0	0	0	0	0	2	2	0	0	0	0	0	0	0	0	0	0	0	0	0	0	0	2	0	0	0	2	0	0	0	0	0	0	0
X14	1	XXX	13	ITALIA	1	9	4	1	5	0	0	0	0	0	0	0	0	0	0	0	0	2	0	0	0	0	0	0	0	0	0	0	2	0	0	0	0	2	0	0	0	2	0	0	0	0	0	0	0
X15	0	XXX	9	ITALIA	1	6	3	0		0	0	0	0	0	0	0	0	0	0	0	2	2	0	0	0	0	0	0	0	0	0	0	2	0	0	0	0	2	0	0	0	2	0	0	0	0	0	0	0
X16	0	XXX	9	ITALIA	1	6	3	1	3	0	0	0	0	0	0	0	0	0	0	0	2	2	0	0	0	0	0	0	0	0	0	0	2	0	0	0	0	2	0	0	0	2	0	0	0	0	0	0	0
X17	0	XXX	11	ITALIA	1	5	6	0		0	0	1	1	0	0	0	0	0	0	0	2	2	0	0	0	0	0	0	0	0	0	0	0	0	0	0	0	2	0	0	0	0	0	0	0	0	0	0	0
X19	1	XXX	12	ITALIA	1	5	7	0		1	0	0	0	0	0	0	0	1	0	0	0	0	1	0	0	0	0	1	2	0	1	0	2	1	2	0	0	2	0	0	0	0	0	1	0	0	0	0	0
X21	0	XXX	8	ITALIA	1	3	5	0		0	0	1	0	0	0	0	0	0	0	0	0	2	0	0	0	0	0	0	0	0	0	0	0	0	0	0	0	0	0	0	0	0	0	0	0	0	0	0	0
X22	1	XXX	7	ITALIA	1	3	4	1	3	0	0	0	0	0	0	0	0	0	0	0	0	2	0	0	0	0	0	0	0	0	0	0	2	0	0	0	0	2	0	0	0	0	0	0	0	0	0	0	0
X23	0	XXX	11	ITALIA	1	7	4	0		0	0	0	0	0	0	0	0	0	0	0	2	2	0	0	0	0	0	0	0	0	0	0	2	0	0	0	0	2	0	0	0	0	0	0	0	0	0	0	0
X24	0	XXX	11	ITALIA	1	8	3	0		0	1	0	0	0	0	0	0	0	0	0	0	2	0	0	0	0	0	0	0	0	0	0	2	0	0	0	0	0	0	0	0	2	1	0	0	0	0	0	0
X25	0	XXX	9	ITALIA	1	3	6	1	7	1	0	0	1	0	0	0	0	0	0	0	0	2	0	0	0	0	0	0	0	0	0	0	0	1	0	0	0	2	0	0	0	2	0	0	0	0	0	0	0
X26	0	XXX	6	ITALIA	1	4	2	0		0	0	0	0	0	0	0	0	0	0	0	0	0	0	0	0	0	0	0	0	0	0	0	0	0	0	0	0	2	0	0	0	2	0	0	0	0	0	0	0
X27	0	XXX	13	ITALIA	1	8	5	0		1	1	1	0	0	0	0	0	0	0	0	0	2	0	0	0	1	0	0	0	0	0	0	0	0	0	0	0	2	0	1	0	0	0	0	0	0	0	0	1
X28	1	XXX	5	ITALIA	1	3	2	0		0	0	0	1	0	0	0	2	2	0	0	2	2	0	0	0	2	0	2	0	2	0	2	2	2	0	0	2	2	0	0	2	2	0	0	0	0	0	0	0
X31	1	XXX	12	ITALIA	1	9	3	1	12	1	0	0	0	0	0	0	0	0	0	0	0	2	0	0	0	1	0	0	0	0	0	0	0	0	0	0	0	2	0	0	0	2	0	0	0	0	0	0	0
X32	1	XXX	13	ITALIA	1	6	7	0		0	0	0	0	0	0	0	0	0	0	0	0	2	0	0	0	0	0	0	0	0	0	0	0	0	0	0	0	2	0	0	0	0	0	0	0	0	0	0	0
X33	0	XXX	14	ITALIA	1	11	3	1	12	0	0	0	0	0	0	0	0	0	0	0	0	2	0	0	0	0	0	0	0	0	0	0	0	0	0	0	0	2	0	0	0	0	0	0	0	0	0	0	0
X34	0	XXX	6	ROMANIA	1	4	2	0		0	0	0	0	0	0	0	0	0	0	0	2	2	0	0	0	0	0	0	0	0	0	0	2	0	0	0	2	2	0	0	0	0	0	0	0	0	0	0	0
X35	0	XXX	4	ITALIA	1	2	2	1	4	0	0	0	0	0	0	0	0	2	0	0	2	2	0	0	0	0	0	2	0	2	0	0	2	2	0	0	0	2	0	0	2	0	0	0	0	0	2	0	0
X36	0	XXX	17	ITALIA	1	6	11	0		0	0	0	0	0	0	0	2	2	0	2	2	2	0	0	0	2	0	2	0	0	0	0	2	2	0	0	0	2	0	0	2	2	0	0	0	0	2	0	0
X37	0	XXX	11	ITALIA	1	6	5	1	5	0	0	0	0	0	0	0	0	0	0	0	2	2	0	0	0	0	0	0	0	0	0	0	0	0	0	0	0	2	0	0	0	0	0	0	0	0	0	0	0
X38	0	XXX	8	ITALIA	1	7	1	0		0	0	0	0	0	0	0	0	0	0	0	0	2	0	0	0	0	0	0	0	0	0	0	0	0	0	0	0	2	0	0	0	0	0	0	0	0	0	0	0
X40	0	XXX	10	ITALIA	1	5	5	1	9	0	0	0	0	0	0	0	0	0	0	0	0	2	0	0	0	0	0	0	0	0	0	0	2	0	0	0	0	2	0	0	0	2	0	0	0	0	0	0	0
X41	1	XXX	14	ITALIA	1	11	3	1	13	0	0	0	0	0	0	0	0	0	0	0	0	2	0	0	0	0	0	0	0	0	0	0	0	0	0	0	0	2	0	0	0	2	0	0	0	0	0	0	0
X42	0	XXX	6	ITALIA	1	4	2	0		0	0	0	0	0	0	0	0	0	0	0	0	2	0	0	0	0	0	0	0	0	0	0	0	0	0	0	0	2	0	0	0	2	0	0	0	0	0	0	0
X43	0	XXX	11	ITALIA	1	9	2	0		0	0	0	1	0	0	0	0	0	0	0	2	2	0	0	0	0	0	0	0	0	0	0	0	2	0	0	0	2	0	0	0	2	0	0	0	0	0	0	0
X44	0	XXX	10	ITALIA	1	7	3	1	5	0	1	0	0	0	1	0	0	0	0	0	2	2	0	0	0	0	0	0	0	0	0	0	0	1	0	0	0	2	0	0	0	2	0	0	0	0	0	0	0
X46	0	XXX	4	ITALIA	1	2	2	0		0	0	0	0	0	0	0	0	0	0	0	2	2	0	0	0	0	0	0	0	0	0	2	2	0	0	0	0	2	0	0	0	2	0	0	2	0	2	0	0
X47	0	XXX	10	ITALIA	1	8	2	0		0	0	0	0	0	0	0	0	0	0	0	0	2	0	0	0	0	0	0	0	0	0	0	0	0	0	0	0	2	0	0	0	0	0	0	0	0	2	0	0
X48	0	XXX	8	ITALIA	1	3	5	1	6	0	0	0	0	0	0	0	0	0	0	0	2	2	0	0	0	0	0	0	0	0	0	0	2	0	0	0	0	2	0	0	0	2	0	0	0	0	2	0	0
X49	0	XXX	13	ITALIA	1	10	3	0		1	0	0	1	0	1	0	1	0	1	0	0	2	1	0	0	2	0	0	0	1	0	0	2	1	0	0	0	2	1	0	0	0	0	0	0	0	0	0	1
X50	1	XXX	13	ITALIA	1	4	9	0		0	0	0	0	0	0	0	0	0	0	2	2	2	0	0	0	0	0	0	0	0	0	0	2	0	0	0	0	2	0	0	0	2	0	0	0	0	0	0	2
X51	0	XXX	15	ITALIA	1	5	10	0		0	0	1	1	0	0	0	0	0	0	0	2	2	0	0	0	0	0	0	0	2	0	2	2	0	0	0	0	2	0	0	2	2	0	0	0	0	2	0	0
X52	0	XXX	6	ITALIA	1	3	3	1	3	1	0	0	1	0	1	0	0	0	0	0	0	2	0	0	0	0	0	0	0	0	0	0	0	1	0	0	0	0	0	0	1	0	0	0	0	0	0	0	0
X53	0	XXX	7	ITALIA	1	5	2	0		0	0	0	1	0	0	0	0	0	0	0	0	2	0	0	0	0	0	0	0	0	0	2	0	0	2	0	0	2	0	0	0	2	0	0	0	0	0	0	0
X54	0	XXX	12	ITALIA	1	10	2	0		0	0	0	1	0	0	0	0	0	0	0	0	2	0	0	0	0	0	0	0	0	0	2	0	0	2	0	0	2	0	0	0	2	0	0	0	2	0	0	0
X55	0	XXX	17	ITALIA	1	4	13	1	16	0	0	1	0	0	0	0	0	0	0	0	0	2	0	0	0	0	0	0	0	0	0	0	0	0	0	0	0	2	0	0	0	2	0	0	0	0	0	0	0
X57	1	XXX	12	ITALIA	1	9	3	0		0	0	0	0	0	0	0	0	0	0	0	2	2	0	0	0	0	0	0	0	0	0	2	0	0	2	0	0	2	0	0	0	2	0	0	0	0	0	0	0
X58	1	XXX	8	ITALIA	1	6	2	1	4	0	1	0	1	0	0	0	0	0	0	1	0	2	0	0	0	0	0	0	0	0	0	0	0	1	0	1	0	0	0	0	0	0	0	0	0	0	0	0	0
X59	1	XXX	10	ITALIA	1	7	3	0		1	0	0	0	1	0	0	0	0	1	1	2	2	2	0	0	0	0	0	0	0	0	0	2	1	0	0	0	2	0	0	0	2	0	1	0	0	2	0	0
X60	0	XXX	14	ITALIA	1	9	5	0		0	0	0	0	0	0	0	0	0	0	0	0	2	0	0	0	0	0	0	0	0	0	0	0	0	0	0	2	2	0	0	0	2	0	0	2	0	2	0	0
X61	0	XXX	9	ITALIA	1	3	6	0		0	0	0	0	0	0	0	0	0	0	0	2	2	0	0	0	0	0	0	0	0	0	0	2	0	0	0	0	2	0	0	0	2	0	0	0	0	0	0	0
X62	0	XXX	7	ITALIA	1	4	3	0		0	0	0	1	0	0	0	0	0	0	0	0	2	0	0	0	0	0	0	0	0	0	0	0	0	0	0	0	2	0	0	0	0	0	0	0	0	0	0	0
X63	0	XXX	5	ITALIA	1	4	1	0		0	0	1	1	0	0	0	0	2	0	0	2	2	0	2	0	0	0	0	0	2	0	2	2	0	0	0	2	2	2	0	2	2	0	0	0	2	2	0	0
X64	0	XXX	12	ITALIA	1	8	4	0		1	1	0	0	0	0	0	0	0	1	0	1	2	0	0	0	0	0	0	0	0	0	0	2	2	0	0	0	2	0	0	0	0	0	2	0	0	0	0	0
X65	1	XXX	16	ITALIA	1	11	5	0		0	0	0	0	0	0	0	0	0	0	0	2	2	0	0	0	0	0	0	0	0	0	0	2	2	2	0	2	2	0	0	0	2	0	0	0	0	0	0	0
X66	0	XXX	15	ITALIA	1	12	3	0		1	0	0	0	0	0	0	0	0	0	0	0	0	0	0	0	0	0	0	0	2	0	0	0	1	0	0	2	0	0	0	0	2	0	0	0	0	0	0	0
X67	0	XXX	6	ITALIA	1	3	3	0		0	0	0	1	0	0	0	0	0	0	0	2	2	0	0	0	0	0	0	0	2	0	0	2	2	0	0	0	2	0	0	0	0	0	0	0	0	2	0	0
X68	1	XXX	10	ITALIA	1	8	2	0		0	0	1	0	0	0	0	0	0	0	0	0	2	0	0	0	0	0	0	0	0	0	0	0	0	0	0	0	2	0	0	0	2	0	0	0	0	0	0	0
X69	0	XXX	15	ITALIA	1	12	3	0		1	0	0	0	0	0	0	0	0	0	0	0	2	0	0	0	0	0	0	0	0	0	0	0	1	0	0	0	2	0	0	0	2	0	0	0	0	0	0	0
X70	0	XXX	11	ITALIA	1	5	6	1	8	1	0	1	0	0	0	0	0	0	0	0	2	2	1	0	0	2	0	2	0	2	0	0	2	2	0	0	2	2	0	2	1	2	0	0	0	0	0	0	0
X71	0	XXX	5	ITALIA	1	3	2	0		0	0	1	1	0	0	0	2	2	0	2	2	2	2	0	0	2	0	2	2	2	0	2	2	2	2	0	2	2	0	2	2	2	0	0	2	0	2	0	2
X72	0	XXX	6	ITALIA	1	4	2	1	5	0	0	0	1	0	0	0	2	2	2	2	2	2	2	0	0	2	0	2	2	2	0	2	2	2	2	0	2	2	2	2	2	2	2	2	2	0	2	2	2
X74	0	XXX	7	ITALIA	1	5	2	1	5	0	0	0	1	0	0	0	0	0	0	0	2	2	0	0	0	0	0	0	0	0	0	0	0	0	0	0	0	2	0	0	0	2	0	0	0	0	2	0	0
X76	0	XXX	9	ITALIA	1	7	2	0		0	0	0	1	0	0	0	2	2	0	2	2	2	0	0	0	2	0	2	2	2	0	2	2	2	2	0	2	2	2	0	2	2	0	0	2	0	2	0	2
X77	0	XXX	7	ITALIA	1	4	3	0		0	1	0	1	0	0	0	2	2	2	0	0	2	0	0	0	2	0	2	0	2	0	2	2	2	0	0	0	2	0	0	0	2	0	0	0	0	2	0	0
X79	0	XXX	5	ITALIA	1	3	2	0		0	0	0	1	0	0	0	0	0	0	0	0	2	0	0	0	2	0	0	0	2	0	0	2	0	0	0	0	2	0	0	0	2	0	0	2	0	2	0	0
X83	1	XXX	15	ITALIA	1	12	3	0		0	0	0	0	0	0	0	0	0	0	0	2	2	0	0	0	0	0	0	0	0	0	0	0	0	0	0	0	2	0	0	0	0	0	0	2	0	0	0	0
X84	1	XXX	11	ITALIA	1	8	3	0		0	0	0	0	0	0	0	2	2	0	0	2	2	2	0	0	2	0	2	2	2	0	0	2	2	2	0	0	2	2	2	2	2	0	0	0	0	2	2	2
X86	0	XXX	11	ITALIA	1	8	3	1	9	0	0	0	0	0	0	0	0	0	0	0	0	2	0	0	0	0	0	0	0	0	0	0	0	0	0	0	0	2	0	0	0	0	0	0	0	0	0	0	0
X87	0	XXX	11	ITALIA	1	8	3	0		0	0	0	0	0	0	0	0	0	0	0	2	2	0	0	0	0	0	0	0	0	0	0	2	0	0	0	0	2	0	0	0	2	0	0	2	0	2	0	0
X88	1	XXX	8	ITALIA	1	4	4	0		0	0	0	0	0	0	0	2	2	2	0	2	2	2	0	0	2	0	2	2	2	0	0	2	2	0	0	0	2	2	0	2	2	0	2	0	0	2	0	2
X89	1	XXX	5	ITALIA	1	2	3	1	2	0	0	0	0	0	0	0	2	0	2	0	2	2	0	0	0	2	0	0	0	2	0	0	2	2	0	0	2	2	0	0	0	2	0	0	0	0	0	0	0
X90	1	XXX	14	ITALIA	1	8	6	1	7	0	0	0	1	0	0	0	0	0	0	0	0	2	0	0	0	0	0	0	0	0	0	0	0	0	0	0	0	2	0	0	0	0	0	0	0	0	0	0	0
X92	1	XXX	16	ITALIA	1	14	2	0		0	0	0	0	0	0	0	0	0	0	0	0	2	0	0	0	0	0	0	0	0	0	0	2	0	0	0	0	2	0	0	0	0	0	0	0	0	2	0	0
X95	1	XXX	10	ITALIA	1	8	2	0		0	0	0	0	0	0	0	0	0	0	0	0	2	0	0	0	0	0	0	0	0	0	0	0	0	0	0	0	2	0	0	0	0	0	0	0	0	0	0	0
X96	0	XXX	14	ITALIA	1	10	4	0		0	0	0	0	0	0	0	0	0	0	0	0	2	0	0	0	0	0	0	0	0	0	0	0	0	0	0	0	2	0	0	0	0	0	0	0	0	0	0	0
X97	0	XXX	11	ITALIA	1	7	4	0		0	0	0	0	0	0	0	0	0	0	0	0	2	0	0	0	0	0	0	0	0	0	0	0	0	0	0	0	2	0	0	0	2	0	0	0	0	0	0	0
X98	0	XXX	13	ITALIA	1	7	6	0		0	0	0	1	0	0	0	2	0	0	1	0	2	0	0	0	0	0	0	0	0	0	2	0	1	0	0	0	2	0	0	0	0	0	0	0	0	0	0	0
X99	0	XXX	14	ITALIA	1	8	6	0		0	0	0	0	0	0	0	0	0	0	0	2	2	0	0	0	0	0	0	0	0	0	0	0	0	0	0	0	2	0	0	0	0	0	0	0	0	0	0	0
X100	0	XXX	9	ITALIA	1	4	5	1	9	0	1	0	1	0	0	0	2	2	2	0	2	2	0	0	0	0	0	0	0	0	0	2	2	2	0	0	2	2	2	0	0	0	2	2	0	0	0	0	0
X101	0	XXX	10	ITALIA	1	8	2	0		0	0	0	0	0	0	0	0	2	0	2	0	2	2	0	0	2	0	2	0	0	0	2	2	2	0	0	0	2	0	0	2	2	0	0	0	0	2	0	0
X102	1	XXX	14	ITALIA	1	13	1	0		0	0	0	0	0	0	0	0	0	0	0	0	0	0	0	0	0	0	0	0	2	0	0	0	0	0	0	0	2	0	0	0	2	0	0	0	0	0	0	0
X103	0	XXX	12	ITALIA	1	8	4	0		1	0	0	0	0	0	0	0	0	0	0	2	2	0	0	0	0	0	0	0	0	0	0	2	0	0	0	0	2	0	1	0	2	0	0	0	0	0	0	0
X104	0	XXX	9	ITALIA	1	6	3	0		0	0	0	0	0	0	0	0	0	0	0	0	2	0	0	0	0	0	0	0	0	0	0	2	0	0	0	0	2	0	0	0	2	0	0	0	0	0	0	0
X106	0	XXX	11	ITALIA	1	8	3	0		1	0	0	0	0	0	0	0	0	0	1	0	2	0	0	0	0	0	0	0	0	0	0	0	0	0	0	0	2	0	0	0	2	0	0	0	0	0	0	0
X109	1	XXX	8	ITALIA	1	4	4	1	6	0	0	0	1	0	0	0	0	0	0	0	0	2	0	0	0	0	0	0	0	0	0	2	0	1	0	0	2	2	0	0	0	2	0	0	0	0	2	0	0
X111	0	XXX	11	ITALIA	1	8	3	0		0	0	0	0	0	0	0	0	0	0	0	0	2	0	0	0	0	0	0	0	0	0	0	2	0	0	0	0	2	0	0	0	0	0	0	0	0	0	0	0
X112	0	XXX	8	ITALIA	1	6	2	1	8	1	0	0	1	0	0	0	0	0	0	0	0	2	0	0	0	0	0	0	0	0	0	0	2	1	0	0	0	2	0	0	0	2	0	0	0	0	0	0	0
X113	0	XXX	4	ITALIA	1	2	2	0		0	0	0	0	0	0	0	0	0	0	0	2	2	0	0	0	0	0	0	0	0	0	0	0	0	0	0	0	2	0	0	0	2	0	0	0	0	0	0	0
X114	1	XXX	7	ITALIA	1	5	2	0		0	0	1	1	0	0	0	0	0	0	0	2	2	0	0	0	0	0	0	0	2	0	0	2	2	0	0	0	2	0	0	0	2	0	0	0	0	2	0	0
X115	1	XXX	17	ITALIA	1	6	11	0		1	0	0	0	0	0	0	0	0	0	0	2	2	0	0	0	0	0	0	0	0	0	0	0	1	0	0	0	2	1	0	0	2	0	0	0	0	2	0	0
X116	0	XXX	4	ITALIA	1	2	2	0		0	0	0	1	0	0	0	0	0	0	0	2	2	0	0	0	0	0	0	0	0	0	2	0	0	0	0	0	2	0	0	0	2	0	0	0	0	0	0	0
X117	1	XXX	7	ITALIA	1	5	2	0		0	0	0	1	0	0	0	0	0	0	2	2	2	0	0	0	0	0	0	0	0	0	2	2	2	0	0	2	2	2	2	0	2	2	2	0	0	0	2	0
X118	0	XXX	7	ITALIA	1	6	1	1	5	0	0	0	0	0	0	0	2	2	0	0	2	2	0	0	0	2	0	2	0	0	0	0	2	2	0	0	0	2	0	0	0	0	0	0	0	0	2	0	0
X119	0	XXX	17	ITALIA	1	14	3	0		0	0	0	1	0	0	0	0	0	2	0	2	2	0	0	0	0	0	2	2	2	0	2	0	0	2	0	2	2	0	0	2	2	0	0	0	0	2	0	0
[truncated: 55 more columns]
