# Supplementary material for: A study of longitudinal mobile health data through fuzzy clustering methods for functional data: The case of allergic rhinoconjunctivitis in childhood
Source: PLoS One. 2020 Nov 17;15(11):e0242197. doi: 10.1371/journal.pone.0242197 (PMC7671550; doi:10.1371/journal.pone.0242197)
Supplement: S1 File — (ZIP) [file pone.0242197.s001.zip › SupplementaryMaterial_Berlin/Code_Berlin_PlosOne.R]

###############################################
#  CODE FOR THE ANALYSIS OF THE BERLIN DATA   #
###############################################

require(fda)
require(fclust)
require(Rmisc)
require(plyr)
require(funFEM)
require(funHDDC)
require(fda.usc)
require(cluster)
require(mclust)

#########################
# DATA (CSMS = patients data; Pollens = Pollens data)
#########################
load("Data_Berlin_PlosOne.RData")

#########################
#IMPUTATION
#########################
MissingImputation <- function(vect){
 FirstAvail <- which(!is.na(vect))[1]
 nm <- length(which(!is.na(vect)))
 LastAvail <- which(!is.na(vect))[nm]
 for(s in 1:(FirstAvail-1)){
  vect[s] <- vect[FirstAvail]
  s <- s+1
 }
 for(s in LastAvail:length(vect)){
  vect[s] <- vect[LastAvail]
  s <- s+1
 }
 estA <- 0
 estB <- 0
 otherMissing <- which(is.na(vect))
 L <- length(otherMissing)
 if(L>0){
  otherMissing[L+1] <- length(vect)+10 
  s <- 1
  leng <- 2
  for(s in 1:(length(otherMissing)-1)){
   if((otherMissing[s+1])==(otherMissing[s]+1)){
    leng <- leng+1
   }
   else{
    estB <- otherMissing[s]+1
    estA <- otherMissing[s]+1-leng 
    for (n in 1:(leng-1)){
     vect[estA+n] <- vect[estA]+(((vect[estB]-vect[estA])/leng)*n)
     n <- n+1
    }
    leng <- 2
   }
   s <- s+1
  }
 }
 return(vect)
}
Imputation <- function(Y){
 i <- 1
 I <- dim(Y)[2]
 for (i in 1:I){
	Y[,i] <- MissingImputation(Y[,i])
 }
 i <- 1+1
 return(Y)
}
CSMS.mi <- round(Imputation(CSMS),2)

#########################
# NORMALIZATION
#########################
CSMS.norm <- CSMS.mi/6

#########################
# REMOVING DATA WITH MORE THAN 37.5% OF MISSING (manually)
#########################
c <- which(colnames(CSMS) %in% c("X8","X34","X38","X41","X61"))
CSMS.norm26 <- CSMS.norm[,-c]

#########################
# FUZZY K-MEDOIDS FOR FUNCTIONAL DATA 
#########################

#########################
# STEP 1
#########################
# Function for selection of parameters of functional data
# Y: Data (matrix - note: units in columns)
# tord: vector (order of the polynomial of the spline)
# T: number of times
# Required in the function (rows 2 & 4): lambdavect (lambda values), nbreaks (number of breakpoints)
ParameterSelection <- function(Y,tord,T){ 
 lambdavect <- 10^seq(-30,20,0.05) 
 t <- length(T)
 nbreaks <- as.integer(c(t/6,t/3,t/2,t*2/3))
 gcv <- c()
 R <- length(nbreaks)
 K <- length(lambdavect)
 GCV <- array(0,dim=c(K,R,length(tord)))
 colnames(GCV) <- nbreaks
 for(j in 1:length(tord)){
  norder <- tord[j]
  for(r in 1:R){
   nbas <- nbreaks[r]+norder-2
   for(k in 1:K){
    lambda <- lambdavect[k]
    b <- create.bspline.basis(c(1,30),nbas,norder)
    f <- fdPar(b,2,lambda)
    s <- smooth.basis(T,Y,f)
    GCV[k,r,j] <- sum(s$gcv)
   }
  }
 }
 return(GCV)
}
# Function for computing minimum TGCV given lambda, m and q
# array: output of the function ParameterSelection
# Required in the function  (row 4): lambdavect (lambda values)
# Note: manually computed rows 16 & 17)
minVal <- function(array){
 N <- dim(array)[3]
 J <- dim(array)[2]
 lambdavect <- 10^seq(-30,20,0.05)
 lambdaopt <- matrix(0,nrow=N,ncol=J)
 positionMin <- matrix(0,nrow=N,ncol=J)
 valMin <- matrix(0,nrow=N,ncol=J)
 for (n in 1:N){
  for( j in 1:J){
   positionMin[n,j] <- which(array[,j,n]==min(array[,j,n]))
   valMin[n,j] <- min(array[,j,n])
   lambdaopt[n,j] <- lambdavect[positionMin[n,j]]
  }
 }
 out <- list()
 rownames(valMin) <- c("m=4","m=6")
 colnames(valMin) <- c("q=5","q=10","q=15","q=20")
 rownames(positionMin) <- rownames(valMin)
 colnames(positionMin) <- colnames(valMin)
 rownames(lambdaopt) <- rownames(valMin)
 colnames(lambdaopt) <- colnames(valMin)
 out$positionMin <- positionMin
 out$valMin <- valMin
 out$lambdaOpt <- lambdaopt
 return(out)
}
tord <- c(4,6)
T <- c(1:30)
CSMS.norm26 <- as.matrix(CSMS.norm26)
GCV1 <- ParameterSelection(CSMS.norm26,tord,T)
minGCV1 <- minVal(GCV1)
# parameters for the computing the functional data (manually)
Y <- CSMS.norm26
lambda <- 1.258925
nbreaks <- 15
norder <- 4
nbas <- nbreaks+norder-2 
b <- create.bspline.basis(c(1,30),nbas,norder)
f <- fdPar(b,2,lambda)
s1 <- smooth.basis(T,Y,f)
# coefficients of the functional data (to be used as input in Step 2)
coef1 <- t(s1$fd$coef)

#########################
# STEP 2
#########################
# Function for summarizing the membership degree matrix (from fuzzy k-medoids)
# U: membership degree matrix
class.memb <- function(U){
 info.U <- cbind(max.col(U),apply(U,1,max))
 i <- 1
 z <- 0
 while (i<=nrow(U))
 { 
  if (apply(U,1,max)[i]<0.5){ 
   info.U[i,1] <- 0
   z <- z+1
  }
  i <- i+1
 }
 K <- ncol(U)
 table.U <- matrix(0,nrow=K,ncol=4)
 cl <- 1
 while (cl<=K)
 {
  table.U[cl,1] <- length(which(info.U[info.U[,1]==cl,2]>=.90))
  table.U[cl,2] <- length(which(info.U[info.U[,1]==cl,2]>=.70))-table.U[cl,1]
  table.U[cl,3] <- length(which(info.U[info.U[,1]==cl,2]>=.50))-table.U[cl,1]-table.U[cl,2]
  table.U[cl,4] <- sum(table.U[cl,]) 
  cl <- cl+1
 }
 rownames(table.U) <- c(1:K)
 colnames(table.U) <- c("high","medium","low","total")
 out <- list()
 out$info.U <- round(info.U,2)
 out$table.U <- table.U
 out$zero <- z
 return(out)
}
# Function for computing and summarizing the solutions of fuzzy k-medoids with the same number of clusters k and different fuzziness parameter f 
# m: minimum fuzziness parameter
# M.max: maximum fuzziness parameter
# k: fixed number of clusters
# X: data
VarM <- function(m,M.max,k,X){
 while (m<M.max)
 {
  ris <- FKM.med(X,k,m, 10)
  sil1 <- SIL(X,ris$U)
  sil.f1 <- SIL.F(X,ris$U)
  print(m)
  print(class.memb(ris$U)$table.U)
  print("Units not assigned")
  print(class.memb(ris$U)$zero)
  print("Average silhouette")
  print(sil1$sil)
  print("Fuzzy Silhouette")
  print(sil.f1)
  m <- m+0.1
 }
}
# Function for computing and summarizing the solutions of fuzzy k-medoids with the same fuzziness parameter f and different number of clusters 
# K: minimum number of clusters
# K.max: maximum number of clusters
# m: fixed fuzziness parameter
# X: data
VarK <- function(K,K.max,m,X){
 while (K<=K.max)
 {
  ris <- FKM.med(X,K,m,10)
  sil1 <- SIL(X,ris$U)
  sil1f <- SIL.F(X,ris$U)
  print(K)
  print(round(ris$H,2))
  print(class.memb(ris$U)$table.U)
  print("Average silhouette")
  print(sil1$sil)
  print("Fuzzy silhouette")
  print(sil1f)
  K <- K+1
 }
}
VarK(2,7,1.5,coef1)
VarM(1.2,3,2,coef1)

#########################
# SOLUTION DESCRIBED IN THE PAPER (possible cluster label switching)
#########################

p1 <- FKM.med(coef1,2,1.5,10)
sil1 <- SIL(coef1,p1$U)
silf1 <- SIL.F(coef1,p1$U)
barplot(sort(sil1[[1]]))
class1 <- as.data.frame(p1$clus)

# functional for the pollens
POLLENS <- Pollens[,2]
POLLENS.norm <- POLLENS/max(POLLENS)
Yp <- POLLENS.norm
# same parameters used for the patients
lambda <- 1.258925
nbreaks <- 15
norder <- 4
nbas <- nbreaks+norder-2 
b <- create.bspline.basis(c(1,30),nbas,norder)
f <- fdPar(b,2,lambda)
sp1 <- smooth.basis(T,Yp,f)
pol1 <- t(sp1$fd$coef)

###########
# Comparison with methods of Table 4 (possible cluster label switching)
###########

# row 1 of Table 4 - library(funFEM)
comp1 <- funFEM(s1$fd,K=2)
comp1$cls
comp1$P
# row 2 of Table 4 - library(funHDDC)
comp2 <- funHDDC(s1$fd,K=2)
comp2$posterior
comp2$mu
comp2$class
# row 3 of Table 4
comp4 <- kmeans(coef1,centers=2)
comp4$cluster
comp4$centers
# row 4 of Table 4 - library(cluster)
comp5 <- pam(coef1,k=2)
comp5$medoids
comp5$clustering
# row 5 of Table 4 - library(fclust)
comp6 <- FKM(coef1,k=2,m=1.5)
comp6$clus
comp6$H
comp6$U
# row 6 of Table 4
comp7 <- kmeans(t(Y),centers=2)
comp7$cluster
comp7$centers
# row 7 of Table 4 - library(cluster)
comp8 <- pam(t(Y),k=2)
comp8$medoids
comp8$clustering
# row 8 of Table 4 - library(fclust)
comp9 <- FKM(t(Y),k=2,m=1.5)
comp9$clus
comp9$H
comp9$U
# row 9 of Table 4 -  library(fclust)
comp10 <- FKM.med(t(Y),k=2,m=1.5)
comp10$clus
comp10$H
comp10$U

# ARI values in Figure 2
round(adjustedRandIndex(p1$clus[,1],comp1$cls),2)
round(adjustedRandIndex(p1$clus[,1],comp2$class),2)
round(adjustedRandIndex(p1$clus[,1],comp4$cluster),2)
round(adjustedRandIndex(p1$clus[,1],comp5$clustering),2)
round(adjustedRandIndex(p1$clus[,1],comp6$clus[,1]),2)
round(adjustedRandIndex(p1$clus[,1],comp7$cluster),2)
round(adjustedRandIndex(p1$clus[,1],comp8$clustering),2)
round(adjustedRandIndex(p1$clus[,1],comp9$clus[,1]),2)
round(adjustedRandIndex(p1$clus[,1],comp10$clus[,1]),2)

#########################
# TABLE 1
#########################
# column TGCV
round(minGCV1$valMin,4)
# column lambda
round(minGCV1$lambdaOpt,2)

#########################
# TABLE 2 (possible cluster label switching)
#########################
DB_BER <- read.csv("ExtInfo1_Berlin_PlosOne.csv", header=TRUE, dec=".",sep=";", na.strings="")
c <- which(DB_BER[,1] %in% c("X8","X34","X38","X41","X61"))
DB_BER_26 <- DB_BER[-c,]
DB_BER_26 <- cbind(DB_BER_26, p1$clus[,1])
dim(DB_BER_26)
names(DB_BER_26)[32] <- "cluster"
names(DB_BER_26)
addmargins(table(DB_BER_26$Gender,DB_BER_26$cluster))
chisq.test(table(DB_BER_26$Gender,DB_BER_26$cluster))
t.test(DB_BER_26[,5]~DB_BER_26$cluster)
aggregate(DB_BER_26[,5], by=list(DB_BER_26$cluster), FUN=mean)
aggregate(DB_BER_26[,5], by=list(DB_BER_26$cluster), FUN=sd)
addmargins(table(DB_BER_26[,3],DB_BER_26$cluster))
fisher.test(table(DB_BER_26[,3],DB_BER_26$cluster))
addmargins(table(DB_BER_26[,6],DB_BER_26$cluster))
fisher.test(table(DB_BER_26[,6],DB_BER_26$cluster))
addmargins(table(DB_BER_26[,7],DB_BER_26$cluster))
fisher.test(table(DB_BER_26[,7],DB_BER_26$cluster))
addmargins(table(DB_BER_26[,8],DB_BER_26$cluster))
fisher.test(table(DB_BER_26[,8],DB_BER_26$cluster))
addmargins(table(DB_BER_26[,9],DB_BER_26$cluster))
fisher.test(table(DB_BER_26[,9],DB_BER_26$cluster))
addmargins(table(DB_BER_26[,11],DB_BER_26$cluster))
fisher.test(table(DB_BER_26[,11],DB_BER_26$cluster))
addmargins(table(DB_BER_26[,12],DB_BER_26$cluster))
fisher.test(table(DB_BER_26[,12],DB_BER_26$cluster))
wilcox.test(DB_BER_26[,30]~DB_BER_26$cluster)
summarySE(DB_BER_26, measurevar="Duration", groupvars=c("cluster"),na.rm=T)

#########################
# TABLE 3 (possible cluster label switching)
#########################
DB_BER_index <- read.csv("ExtInfo2_Berlin_PlosOne.csv", header=TRUE, dec=".",sep=";", na.strings="")
c <- which(DB_BER_index[,1] %in% c("X8","X34","X38","X41","X61")) # dovrebbero essere solo 3 perc� il DB contiene i 29 gi� selezionati
DB_BER_index_26 <- DB_BER_index[-c,]
DB_BER_index_26 <- cbind(DB_BER_index_26, p1$clus[,1])
dim(DB_BER_index_26)
names(DB_BER_index_26)[16] <- "cluster"
names(DB_BER_index_26)
summarySE(DB_BER_index_26, measurevar="Avg_RMS_30_d", groupvars=c("cluster"))
wilcox.test(DB_BER_index_26[,3]~DB_BER_index_26[,16])
summarySE(DB_BER_index_26, measurevar="Avg_RMS_14_d", groupvars=c("cluster"))
wilcox.test(DB_BER_index_26[,5]~DB_BER_index_26[,16])
summarySE(DB_BER_index_26, measurevar="ARTSS_Avg.TP", groupvars=c("cluster"))
wilcox.test(DB_BER_index_26[,14]~DB_BER_index_26[,16])
summarySE(DB_BER_index_26, measurevar="ARTSS_Avg.PE", groupvars=c("cluster"))
wilcox.test(DB_BER_index_26[,15]~DB_BER_index_26[,16])
summarySE(DB_BER_index_26, measurevar="Avg_SS_30_d", groupvars=c("cluster"))
wilcox.test(DB_BER_index_26[,11]~DB_BER_index_26[,16])
summarySE(DB_BER_index_26, measurevar="Avg_SS_14_d", groupvars=c("cluster"))
wilcox.test(DB_BER_index_26[,13]~DB_BER_index_26[,16])

save.image("Results_Berlin_PlosOne.Rdata")

#########################
# FIGURE 1 (possible cluster label switching)
#########################
clusU <- p1$U[,2:1]
CLUS <- p1$clus
typeL <- rep(3,nrow(clusU))
typeL[apply(clusU,1,max)>0.7] <- 2
typeL[apply(clusU,1,max)>0.9] <- 1
jpeg("Figure1.jpg",quality=100,width=3840,height=2560,res=300)      
par(mar=c(5.1, 4.6, 4.1, 2.1))
palette(c("gray","cyan","black","blue","red"))
plot(sp1,col=5,xlab="Time",ylab="CSMS",lwd=2,cex.lab=1.5,lty=1)
lines(s1$fd[1:26],col=CLUS,lwd=2,lty=typeL)
lines(s1$fd[p1$medoid[1]],col=3,lwd=2,lty=1)
lines(s1$fd[p1$medoid[2]],col=4,lwd=2,lty=1)
legend(1,0.55,c("Cluster 1","Cluster 2","Medoid 1","Medoid 2","Gramineae"),col=c(2,1,4,3,5),lty=1,lwd=2,cex=1.5,bty="n")
dev.off()

#########################
# FIGURE 2 (possible cluster label switching)
#########################
jpeg("Figure2.jpg",quality=100,width=3840,height=2560,res=300)      
par(mfrow=c(3,3))
####### N. 1
s1$fd$coefs <- s1$fd$coefs[,1:26]
CLUS <- comp1$cls
clusU <- comp1$P
typeL <- rep(3,length(CLUS))
typeL[apply(clusU,1,max)>0.7] <- 2
typeL[apply(clusU,1,max)>0.9] <- 1
par(mar=c(2.1, 4.1, 2.1, 0.6))
palette(c("cyan","gray","blue","black","red"))
plot(sp1,col=5,xlab="Time",ylab="CSMS",lwd=2,cex.lab=1.5,lty=1,main="funFEM (ARI = 1.00)")
lines(s1$fd[1:26],col=CLUS,lwd=2,lty=typeL)
s1$fd$coefs <- cbind(s1$fd$coefs,t(comp1$prms$my))
lines(s1$fd[27],col=3,lwd=2,lty=1)
lines(s1$fd[28],col=4,lwd=2,lty=1)
####### N. 2
s1$fd$coefs <- s1$fd$coefs[,1:26]
clusU <- comp2$posterior
CLUS <- comp2$class 
typeL <- rep(3,length(CLUS))
typeL[apply(clusU,1,max)>0.7] <- 2
typeL[apply(clusU,1,max)>0.9] <- 1
par(mar=c(2.1, 4.1, 2.1, 0.6))
palette(c("cyan","gray","blue","black","red"))
plot(sp1,col=5,xlab="Time",ylab="CSMS",lwd=2,cex.lab=1.5,lty=1,main="funHDDC (ARI = 1.00)")
s1$fd$coefs <- cbind(s1$fd$coefs,t(comp2$mu))
lines(s1$fd[1:26],col=CLUS,lwd=2,lty=typeL)
lines(s1$fd[27],col=3,lwd=2,lty=1)
lines(s1$fd[28],col=4,lwd=2,lty=1)
####### N. 3
s1$fd$coefs <- s1$fd$coefs[,1:26]
CLUS <- comp4$cluster
typeL <- rep(1,length(CLUS))
par(mar=c(2.1, 4.1, 2.1, 0.6))
palette(c("gray","cyan","black","blue","red"))
plot(sp1,col=5,xlab="Time",ylab="CSMS",lwd=2,cex.lab=1.5,lty=1,main="kMFD (ARI = 0.85)")
s1$fd$coefs <- cbind(s1$fd$coefs,t(comp4$centers))
lines(s1$fd[1:26],col=CLUS,lwd=2,lty=typeL)
lines(s1$fd[27],col=3,lwd=2,lty=1)
lines(s1$fd[28],col=4,lwd=2,lty=1)
####### N. 4
s1$fd$coefs <- s1$fd$coefs[,1:26]
CLUS <- comp5$clustering
typeL <- rep(1,length(CLUS))
par(mar=c(2.1, 4.1, 2.1, 0.6))
palette(c("cyan","gray","blue","black","red"))
plot(sp1,col=5,xlab="Time",ylab="CSMS",lwd=2,cex.lab=1.5,lty=1,main="kMedFD (ARI = 1.00)")
s1$fd$coefs <- cbind(s1$fd$coefs,t(comp5$medoids))
lines(s1$fd[1:26],col=CLUS,lwd=2,lty=typeL)
lines(s1$fd[27],col=3,lwd=2,lty=1)
lines(s1$fd[28],col=4,lwd=2,lty=1)
####### N. 5
s1$fd$coefs <- s1$fd$coefs[,1:26]
clusU <- comp6$U
CLUS <- comp6$clus[,1]
typeL <- rep(3,length(CLUS))
typeL[apply(clusU,1,max)>0.7] <- 2
typeL[apply(clusU,1,max)>0.9] <- 1
par(mar=c(2.1, 4.1, 2.1, 0.6))
palette(c("gray","cyan","black","blue","red"))
plot(sp1,col=5,xlab="Time",ylab="CSMS",lwd=2,cex.lab=1.5,lty=1,main="FkMFD (ARI = 0.85)")
s1$fd$coefs <- cbind(s1$fd$coefs,t(comp6$H))
lines(s1$fd[1:26],col=CLUS,lwd=2,lty=typeL)
lines(s1$fd[27],col=3,lwd=2,lty=1)
lines(s1$fd[28],col=4,lwd=2,lty=1)
####### N. 6
CLUS <- comp7$cluster
typeL <- rep(1,length(CLUS))
par(mar=c(2.1, 4.1, 2.1, 0.6))
palette(c("cyan","gray","blue","black","red"))
plot(t(Y),col=5,xlab="Time",ylab="CSMS",ylim=c(0,1),xlim=c(1,30),lwd=2,cex.lab=1.5,lty=1,type="n",main="kM (ARI = 0.85)")
for (nr in 1:length(CLUS))
{
  lines(t(Y)[nr,],col=CLUS[nr],lwd=2,lty=typeL[nr])
}
lines(comp7$centers[1,],col=3,lwd=2,lty=1)
lines(comp7$centers[2,],col=4,lwd=2,lty=1)
lines(Yp,col=5,lwd=2,lty=1)
####### N. 7
CLUS <- comp8$clustering
typeL <- rep(1,length(CLUS))
par(mar=c(2.1, 4.1, 2.1, 0.6))
palette(c("cyan","gray","blue","black","red"))
plot(t(Y),col=5,xlab="Time",ylab="CSMS",ylim=c(0,1),xlim=c(1,30),lwd=2,cex.lab=1.5,lty=1,type="n",main="kMed (ARI = 0.70)")
for (nr in 1:length(CLUS))
{
  lines(t(Y)[nr,],col=CLUS[nr],lwd=2,lty=typeL[nr])
}
lines(comp8$medoids[1,],col=3,lwd=2,lty=1)
lines(comp8$medoids[2,],col=4,lwd=2,lty=1)
lines(Yp,col=5,lwd=2,lty=1)
####### N. 8
clusU <- comp9$U
CLUS <- comp9$clus[,1]
typeL <- rep(3,length(CLUS))
typeL[apply(clusU,1,max)>0.7] <- 2
typeL[apply(clusU,1,max)>0.9] <- 1
par(mar=c(2.1, 4.1, 2.1, 0.6))
palette(c("gray","cyan","black","blue","red"))
plot(t(Y),col=5,xlab="Time",ylab="CSMS",ylim=c(0,1),xlim=c(1,30),lwd=2,cex.lab=1.5,lty=1,type="n",main="FkM (ARI = 0.85)")
for (nr in 1:length(CLUS))
{
  lines(t(Y)[nr,],col=CLUS[nr],lwd=2,lty=typeL[nr])
}
lines(comp9$H[1,],col=3,lwd=2,lty=1)
lines(comp9$H[2,],col=4,lwd=2,lty=1)
lines(Yp,col=5,lwd=2,lty=1)
####### N. 9
clusU <- comp10$U
CLUS <- comp10$clus[,1]
typeL <- rep(3,length(CLUS))
typeL[apply(clusU,1,max)>0.7] <- 2
typeL[apply(clusU,1,max)>0.9] <- 1
par(mar=c(2.1, 4.1, 2.1, 0.6))
palette(c("cyan","gray","blue","black","red"))
plot(t(Y),col=5,xlab="Time",ylab="CSMS",ylim=c(0,1),xlim=c(1,30),lwd=2,cex.lab=1.5,lty=1,type="n",main="FkMed (ARI = 1.00)")
for (nr in 1:length(CLUS))
{
  lines(t(Y)[nr,],col=CLUS[nr],lwd=2,lty=typeL[nr])
}
lines(comp10$H[1,],col=3,lwd=2,lty=1)
lines(comp10$H[2,],col=4,lwd=2,lty=1)
lines(Yp,col=5,lwd=2,lty=1)
dev.off()
