# Supplementary material for: A study of longitudinal mobile health data through fuzzy clustering methods for functional data: The case of allergic rhinoconjunctivitis in childhood
Source: PLoS One. 2020 Nov 17;15(11):e0242197. doi: 10.1371/journal.pone.0242197 (PMC7671550; doi:10.1371/journal.pone.0242197)
Supplement: S1 File — (ZIP) [file pone.0242197.s001.zip › SupplementaryMaterial_Berlin/ExtInfo1_Berlin_PlosOne.csv]

Unit�	Gender	Origin	Medikamente	Age	Birkenallergie	Hausstauballergie	Anderen	Hypoyesno	Hypoab	AsthmaAB	AsthmaAD	Debutofallergy	consMayingday	numofpufffordayinMay	consgiuingday	numofpufffordayinGiu	constotgday	numofpuffforday	RMS_30days	RMS30days	RMS	MS	RTSS_30days	Rtss_14days	RTSS	SS_30days	SS_14days	SS	Duration	AverageRMS
X1	F	1	keine	13	1	0	0	1	2011	0	0	2009	0.18	1.86	0.12	1.24	0.15	1.6	0	0	0	0	63	54	3.86	82	72	5.14	5	0
X3	M	0	Cetirizin Tabl u Livocab Augentrpf	12	0	0	1	1	2013	0	0	2012					0.15	1.55	0.27	8	8	2.57	97	54	3.86	133	87	6.21	2	0.57
X7	F	1	Cetirizin Tabl	8	0	0	1	1	2012	1	0	2010	0.2	2.08	0.19	1.95	0.2	2.02	0.43	13	13	5.57	127	89	6.36	209	150	10.71	4	0.93
X8	F	1	keine	14	1	0	1	1	2009	1	1	2009	0.09	0.95	0.18	1.88	0.13	1.33	0	0	0	0	74	33	2.36	98	46	3.29	5	0
X10	F	1	keine	14	1	0	0	1	2009	1	0	2009	0.4	4.15	0.35	3.59	0.38	3.92	0	0	0	0	70	38	2.71	94	50	3.57	5	0
X14	F	1	Cetirizin Saft und Livocab Augen trpf	9	1	0	1	0		1	1	2007	0.23	2.41	0.15	1.55	0.2	2.05	0.1	3	3	0.43	33	3	0.21	63	8	0.57	7	0.21
X17	F	0	Alomide Augentrpf u Cetirizin Tabl	10	1	0	1	1	2012	1	0	2012	0.4	4.1	0.37	3.8	0.38	3.97	0.1	3	3	2.43	97	34	2.43	116	47	3.36	2	0.21
X18	F	0	Cetirizin Tbl.	19	1	0	1	1	2012	0	0	2009					0.04	0.44	0	0	0	0	86	45	3.21	99	56	4	5	0
X21	F	1	keine	17	0	0	0	1	2010	0	1	2005	0	0.01	0.06	0.59	0.03	0.26	0	0	0	0	27	27	1.93	30	30	2.14	9	0
X23	F	1	keine	11				0		0	0	2013	0.25	2.58	0.26	2.67	0.25	2.61	0	0	0	0	219	107	7.64	244	125	8.93	1	0
X24	F	0	Cetirizin Tabl	11	1	0	1	1	2011	1	0	2007	0.32	3.33	0.26	2.68	0.3	3.12	0.17	5	5	2.14	135	33	2.36	151	38	2.71	7	0.36
X26	M	1	keine	14	1	0	1	1	2012	1	0	2007	0.39	4	0.3	3.14	0.35	3.64	0	0	0	0	21	10	0.71	21	10	0.71	7	0
X27	M	1	keine	14	1	0	1	1	2007	1	0	2006	0.18	1.83	0.04	0.44	0.12	1.24	0	0	0	0	111	48	3.43	151	64	4.57	8	0
X29	M	1	keine	15	1	1	1	1	2010	0	0	2008	0.31	3.26	0.31	3.25	0.31	3.26	0	0	0	0	9	4	0.29	9	4	0.29	6	0
X30	M	0	Cetirizin Tabl	12	0	1	1	1	2009	1	0	2007	0.37	3.8	0.36	3.68	0.36	3.75	0	0	0	0	64	41	2.93	72	45	3.21	7	0
X33	F	1	LivocabAT	12	1	0	1	1	2009	1	0	2007					0.11	1.1	0	0	0	0	37	7	0.5	42	7	0.5	7	0
X36	M	0	Cetirizin tabl	12	1	0	0	1	2012	1	0	2010	0	0.01	0.15	1.6	0.07	0.68	0	0	0	0	114	55	3.93	151	70	5	4	0
X39	M	1	Cetirizin Tabl u Zaditen Ophta Sine EDT	11	0	1	1	1	2009	1	0	2009	0.18	1.82	0.15	1.54	0.16	1.67	0	0	0	0	5	0	0	5	0	0	5	0
X40	M	1	Cetirizin Tabl u Zaditen Ophta Sine EDT	13	1	1	1	1	2009	0	0	2009	0.23	2.38	0.2	2.05	0.21	2.2	0.03	1	1	2	37	17	1.21	47	20	1.43	5	0.07
X41	M	0	keine	15	1	1	1	0		1	0	2013	0	0	0	0.01	0	0	0	0	0	0	2	1	0.07	4	2	0.14	1	0
X43	M	1	Cetirizin tabl	13	1	1	1	1	2008	0	0	2008	0.39	4.05	0.42	4.31	0.4	4.16	0.3	9	9	3.86	85	44	3.14	88	45	3.21	6	0.64
X48	M	0	keine	15	0	1	0	1	2012	1	0	2011	0.36	3.71	0.32	3.32	0.34	3.54	0	0	0	0	135	67	4.79	168	87	6.21	3	0
X49	M	1	Cetirizin Tabl u Vividrin augen tpf	14									0.24	2.45	0.06	0.64	0.13	1.35	0	0	0	0	42	9	0.64	49	10	0.71		0
X57	M	1	Vividrin akut AT	11	1	0	0	1	2012	1	0	2008	0.19	1.94	0.2	2.04	0.19	1.99	0.13	4	4	1	86	26	1.86	97	36	2.57	6	0.29
X59	M	1	keine	13	1	0	0	0		0	0	2013	0.19	1.94	0.13	1.31	0.16	1.67	0	0	0	0	126	71	5.07	141	80	5.71	1	0
X61	M	1	Cetirizin Tabl	16	1	1	1	1	2010	1	1	2005	0.37	3.85	0.37	3.82	0.37	3.83	0	0	0	0	36	3	0.21	41	4	0.29	9	0
X62	M	1	Livocab Augentrpf und Cetirizin Saft	9	1	0	1	0		0	0	2010	0.17	1.76	0.31	3.21	0.21	2.21	0.3	9	9	2.64	102	49	3.5	167	68	4.86	4	0.64
X66	F	1	Aerius Tabl	14	0	0	1	1	2012	1	0	2008					0.11	1.13	0.23	7	7	3	80	46	3.29	84	49	3.5	6	0.5
X70	M	0	Cetirizin Tbl	19	1	1	1	1	2008	1	0	2008	0.19	1.99	0.38	3.97	0.28	2.85	0.23	7	7	3	107	46	3.29	121	53	3.79	6	0.5
